# Supplementary material for: Antimicrobial Use and Veterinary Care among Agro-Pastoralists in Northern Tanzania
Source: PLoS One. 2017 Jan 26;12(1):e0170328. doi: 10.1371/journal.pone.0170328 (PMC5268417; doi:10.1371/journal.pone.0170328)
Supplement: S1 Dataset — (CSV) [file pone.0170328.s003.csv]

village	assitant	gender	relationshiptoHH	ethnic	ethnicgroup	otherethnicgroup	age	religion	read	education	married	timesmarried	afm	num_wives	birthorder	bro_living	bro_deceased	sis_living	sis_deceased	afb	sons_living	sons_deceased	daughters_living	daughters_deceased	child_mort	child_under_school_age	child_in_school	females_primary_school_age	females_in_primary_school	females_secondary_school_age	females_in_secondary_school	females_19_65	females_in_school_19_65	females_over_65	females_in_school_over_65	males_primary_school_age	males_in_primary_school	males_secondary_school_age	males_in_secondary_school	males_19_65	males_in_school_19_65	males_over_65	males_in_school_over_65	gov_clinic	private_doctor	gov_hospital	private_hospital	indigenous	dispensary
13	3	0	1	1	1		18	8	1	1	1	2	15	2	1	0	0	0	0		0	0	0	0	0	0	0	0	0	0	0	1	0	0	0	0	0	0	0	0	0	0	0			1	1	1
1	1	1	1	1	2		71	2	1	2	1	3	40	3	1	0	0	0	0	40	10	1	10	0	0	0	0	0	0	0	1	3	0	0	0	0	0	0	0	4	0	1	0					1
3	3	1	1	1	2		42	3	1	1	1	5	28	5	2	7	3	1	0	30	9	0	7	0	0	16	2	1	1	0	0	0	0	0	0	1	1	0	0	0	0	1	0			1
3	3	1	1	1	2		45	3	0	0	1	4	20	4	2	1	0	0	0	27	7	0	10	0	0	17	16	3	3	1	1	2	0	1	0	2	2	3	3	2	0	1	0			1
4	2	1	1	1	2		36	2	0	0	1	1	30	1	2	4	0	8	0	31	1	0	1	0	0	2	0	0	0	0	0	0	0	0	0	0	0	0	0	0	0	0	0	1
4	3	1	1	1	2		45	3	0	0	1	3	38	3	1	8	5	8	1	39	6	1	7	0	0	5	0	1	1	0	0	3	0	1	0	3	3	0	0	2	0	1	0			1
12	1	0	1	1	2		35	9	0	0	1	3	18	3	2	5	0	4	0	20	5	0	1	0	0	1	0	0	1	0	0	2	0	0	0	0	1	0	1	2	0	0	0					1
4	1	1	1	1	2		35	2	1	2	1	4	25	4	1	4	0	2	0	28	4	0	4	0	0	5	0	0	1	0	0	5	0	0	0	0	2	0	0	1	0	0	0					1
3	1	1	1	1	1		40	8	0	0	1	2	29	2	1	4	0	3	0	29	3	0	4	0	0	4	0	0	0	0	0	3	0	1	0	0	1	0	0	1	0	1	0			1		1
3	3	1	1	1	2		75	2	0	0	1	2	28	1	3	2	0	10	0	29	10	1	2	2	1	12	4	0	0	0	0	0	0	0	0	4	4	0	0	2	0	1	0			1
3	1	0	1	1	2		40	2	0	0	1	2	22	2	1	4	0	2	0	24	1	0	3	0	0	0	0	0	1	0	1	3	0	1	0	0	0	0	1	2	0	1	0	1
		1	1	1	2		60	2	1	2	1	4	35	4	2	1	0	3	3	34	13	0	7	0	0	6	0	2	2	2	2	4	0	0	0	4	4	3	3	0	0	0	0	1		1
13	8	0	4	1	1		34	2	0	0	1	1	19	1	2	5	0	1	0	21	1	0	5	0	0	3	2	1	1	0	0	1	0	0	0	0	0	0	0	1	0	0	0
2	1	1	1	1	2		78	2	0	0	1	2	30	2	3	2	1	1	0	52	7	0	2	0	0	4	0	0	0	0	0	2	0	0	0	0	1	0	0	0	0	1	0	1
3	1	0	1	1	1		31	2	0	0	1	1	21	3	2	4	0	3	0	22	3	0	1	0	0	3	0	0	1	0	0	1	0	0	0	0	1	0	0	1	0	0	0			1		1
13	3	1	1	1	1		44	2	0	0	1	3	30	3	2	6	0	2	0	32	5	0	6	0	0	4	0	3	3	0	0	3	0	1	0	1	1	0	0	0	0	0	0				1
5	3	1	1	1	2		33	8	1	1	1	1	28	1	2	1	0	5	0	32	0	0	1	3	0	1	0	0	0	0	0	2	0	1	0	0	0	0	0	0	0	0	0			1
3	2	1	1	1	1		50	5	0	0	1	1	20	1	2	2	0	6	1	21	4	0	2	0	0	1	0	0	0	0	0	2	0	1	0	1	1	1	0	1	0	0	0	1
3	1	1	1	1	1		38	2	0	0	1	1	30	1	1	1	0	4	0	31	0	0	4	0	0	2	0	0	2	0	0	3	0	1	0	0	0	0	0	1	0	0	0	1	1	1		1	1
5	1	1	1	1	2		74	8	0	0	1	2	31	1	3	0	2	1	1	31	1	0	4	1	0	3	0	0	0	0	0	1	0	0	0	0	0	0	0	2	0	1	0					1
2	1	0	1	1	2		60	7	0	0	1	4	25	4	2	2	1	8	3	25	4	0	1	0	0	0	0	0	0	0	0	1	0	0	0	0	0	0	1	4	0	0	0					1
13	2	1	1	1	1		47	5	0	0	1	3	20	2	1	3	0	6	0	21	7	0	3	0	0	5	0	0	0	0	0	3	0	0	0	3	1	0	0	2	0	0	0	1	1
13	3	1	1	1	1		40	2	0	0	1	3	25	3	2	2	0	5	0	27	3	0	5	0	0	4	4	0	0	0	0	3	0	0	0	0	0	0	0	2	0	0	0		1		1
3	2	0	1	1	2		40	8	0	0	1	1	20	6	1	2	0	3	0	21	0	0	3	0	0	0	0	1	1	1	1	1	0	0	0	0	0	0	0	1	0	0	0	1	1
4	2	1	1	1	2		45	2	0	0	1	2	38	2	1	2	0	2	3	39	2	0	3	0	0	4	0	0	0	0	0	3	0	0	0	1	1	0	0	1	0	0	0	1
5	1	1	1	1	2		57	8	0	0	1	3	18	3	3	2	2	2	0	22	2	0	2	0	0	2	0	5	5	0	0	3	0	1	0	4	4	0	0	1	0	0	0			1
3	8	1	3	1	1		24	2	1	1	1	1	20	1	2	10	0	6	0	20	2	0	0	0	0	2	0	0	0	0	0	2	0	0	0	0	0	0	0	1	0	0	0			1
5	1	1	1	1	2		25	2	0	0	1	1	16	1	1	5	0	3	0	18	3	1	1	0	1	2	0	0	1	0	0	2	0	0	0	0	1	0	0	1	0	0	0				1	1
12	2	1	1	1	2		35	9	1	3	1	2	25	2	2	6	0	4	0	26	3	0	3	0	0	4	0	0	0	0	0	2	0	1	0	0	0	0	0	1	0	0	0	1
5	1	1	1	1	2		52	8	0	0	1	3	16	3	2	2	1	5	1	17	7	4	7	3	1	6	0	0	0	0	0	2	0	1	0	0	2	0	0	4	0	0	0	1
3	2	0	1	1	2		44	2	0	0	1	1	17	2	1	3	0	4	0	20	4	0	1	0	0	2	0	0	0	0	0	1	0	0	0	1	0	0	0	1	0	0	0	1
1	2	0	4	1	1		60	2	0	0	1	1	19	4	2	4	0	0	0	20	4	0	3	0	0	0	0	0	0	0	0	1	0	1	0	0	0	0	0	0	0	0	0	1
12	1	0	1	1	2		32	9	0	0	1	3	18	3	1	3	0	6	0	19	2	0	3	0	0	0	0	1	0	0	2	2	0	1	0	0	1	0	1	1	0	0	0	1
5	2	1	1	1	2		50	8	0	0	1	4	35	4	1	4	1	2	1	37	10	1	10	1	1	5	0	2	2	2	2	4	0	0	0	1	1	2	2	1	0	0	0	1				1
5	2	1	1	1	2		42	2	1	1	1	2	39	2	2	5	0	3	1	40	2	0	1	1	1	3	0	0	0	0	0	2	0	0	0	0	0	0	0	0	0	0	0	1
5	3	1	1	1	2		31	8	0	0	1	1	31	1	1	1	0	0	0		0	0	0	0	0	0	0	0	0	0	0	3	0	1	0	0	0	0	0	1	0	1	0			1
3	8	1	4	1	1		65	8	1	0	3	1	19	0	2	5	0	3	0	20	0	0	0	0	0	0	0	0	0	0	0	0	0	0	0	0	0	0	0	0	0	0	0			1
3	2	1	1	1	1		45	2	1	2	1	2	32	2	2	1	0	2	0	33	7	0	4	0	0	3	0	2	1	0	0	0	0	0	0	5	3	0	0	1	0	0	0	1	1
5	3	1	1	1	2		33	2	1	0	1	1	33	1	2	5	0	1	0	33	0	0	1	0	0	1	0	0	0	0	0	3	0	0	0	2	0	0	0	3	0	1	0			1
3	8	1	1	1	1		43	8	0	0	1	1	24	1	1	4	0	1	1	25	6	0	2	0	0	0	0	1	1	0	0	1	0	0	0	2	0	0	0	1	0	0	0			1
5	3	1	1	1	2		44	8	1	1	1	2	38	2	2	2	0	5	0	41	0	0	4	0	0	4	1	1	1	0	0	0	0	0	0	0	0	0	0	0	0	0	0	1
13	8	1	1	1	1		42	2	1	2	1	1	22	2	1	5	0	1	0	30	4	0	6	0	0	4	3	3	3	0	0	3	0	0	0	1	1	0	0	1	0	0	0				1
4	3	1	1	1	2		58	2	1	0	1	3	35	3	2	2	0	5	0	38	9	0	12	1	0	2	0	6	6	0	0	3	0	0	0	4	4	0	0	3	0	0	0			1
3	2	0	4	1	1		40	2	1	1	1	1	18	2	2	2	0	1	0	19	3	0	5	0	0	1	0	0	0	0	0	1	0	0	0	0	0	1	0	1	0	0	0	1
3	2	0	1	1	1		43	8	0	0	1	2	25	2	1	3	0	4	0	26	3	0	3	0	0	3	0	0	0	0	0	1	0	0	0	1	1	0	0	1	0	0	0	1
13	2	1	1	1	1		43	2	0	0	1	3	21	3	1	3	1	2	0	22	10	0	4	1	0	7	0	0	0	0	0	3	0	0	0	3	3	0	0	0	0	0	0	1
13	8	1	1	1	1		0	8	1	0	1	1	23	2	2	4	0	3	0	25	1	0	2	0	1	3	1	0	0	0	0	3	0	1	0	0	0	0	0	1	0	0	0				1
5	2	1	1	1	2		45	8	0	0	1	3	30	3	2	5	0	2	0	36	6	0	7	0	0	4	0	2	2	0	0	3	0	1	0	2	2	0	0	1	0	0	0	1
13	8	0	4	1	1		32	2	1	2	1	1	19	1	2	4	0	5	0	28	1	0	2	0	1	2	1	0	0	0	0	1	0	0	0	1	1	0	0	1	0	0	0						1
12	3	0	1	1	2		20	9	0	0	1	2	19	2	1	4	0	2	0		0	0	0	0	0	0	0	0	0	0	0	0	0	0	0	0	0	0	0	0	0	0	0	1		1
5	1	0	1	1	2		29	8	0	0	1	1	17	1	2	3	0	3	1	18	6	0	1	0	0	3	0	0	0	0	0	2	0	1	0	0	2	0	0	1	0	0	0					1
13	8	1	1	1	1		76	5	1	0	1	1	44	1	2	0	0	0	0	42	2	0	3	0	0	0	0	0	0	0	0	2	0	0	0	1	0	0	0	3	0	0	0				1
13	2	1	1	1	1		46	8	0	0	1	1	26	1	2	3	0	2	0	27	1	0	3	0	0	3	0	2	2	0	0	1	0	2	0	0	0	0	0	0	0	0	0	1
5	3	1	1	1	2		51	2	1	0	1	2	37	2	1	5	0	3	1	38	9	0	6	0	0	4	0	1	1	0	0	0	0	0	0	2	2	0	0	0	0	0	0		1
2	1	1	1	1	2		41	9	1	2	1	2	21	2	1	4	0	2	0	21	5	0	6	0	0	5	0	0	3	0	1	2	0	0	0	0	2	0	0	1	0	0	0					1
13	3	0	1	1	1		50	9	1	0	1	1	21	1	1	2	0	3	1	24	3	0	1	0	0	1	0	1	0	0	0	1	0	0	0	2	2	0	0	1	0	0	0			1	1	1
5	3	1	1	1	2		32	8	1	1	1	1	30	1	1	6	0	3	0	31	1	0	0	0	0	0	0	3	3	0	0	3	3	0	0	2	2	2	2	3	0	0	0	1
12	3	1	1	1	2		30	3	1	7	1	1	24	1	2	5	0	5	0	27	1	0	1	0	0	2	0	0	0	0	0	0	0	0	0	0	0	0	0	0	0	0	0			1
5	2	1	1	1	2		56	8	0	0	1	4	40	4	2	2	0	3	0	41	16	0	6	0	0	4	0	1	1	0	0	4	0	0	0	3	0	0	0	1	0	0	0	1
3	2	0	4	1	1		56	2	0	0	0	1	18	2	1	5	5	3	0	19	4	0	3	0	0	0	0	0	0	0	0	1	0	0	0	1	0	1	0	0	0	0	0	1
2	1	1	1	1	2		49	9	0	0	1	2	30	2	2	2	0	1	4	31	3	0	8	1	0	0	0	0	0	0	0	3	0	1	0	0	0	0	0	3	0	0	0					1
13	2	1	1	1	1		27	2	0	0	1	1	24	1	1	1	0	3	0	27	1	0	0	0	0	0	0	0	0	0	0	0	0	0	0	0	0	0	0	0	0	0	0	1
5	1	1	1	1	2		48	2	0	0	1	2	40	2	2	2	0	0	2	40	3	1	3	0	0	4	0	0	1	0	0	2	0	0	0	0	0	0	0	1	0	0	0					1
4	3	1	1	1	2		39	2	1	0	1	1	28	1	2	4	0	4	0	29	3	0	2	0	1	5	2	0	0	0	0	0	0	0	0	1	1	0	0	1	0	0	0		1	1
2	3	1	1	1	2		22	5	0	0	1	1	17	1	3	5	0	1	0	20	2	0	0	0	0	2	0	2	0	0	0	0	0	0	0	0	0	0	0	0	0	0	0			1
5	2	1	1	1	2		55	2	0	0	1	6	30	5	1	4	0	2	2	31	4	0	9	0	0	2	0	0	0	0	0	4	0	0	0	1	1	0	0	1	0	0	0	1
5	1	1	1	1	2		67	8	0	0	1	4	20	4	1	3	0	5	0	24	11	0	16	0	0	2	0	0	2	0	0	5	0	2	0	0	2	0	0	6	0	6	0					1
13	2	1	1	1	1		39	8	1	2	1	2	25	2	3	1	0	2	0	26	3	0	4	0	0	5	0	1	1	0	0	4	0	0	0	1	1	0	0	0	0	0	0	1
3	2	0	4	1	1		35	2	0	0	1	1	20	3	2	1	0	3	0	21	1	0	4	0	0	0	0	1	1	0	0	1	0	0	0	0	0	0	0	0	0	1	0	1
2	2	1	1	1	2		32	2	1	2	1	2	27	2	1	1	0	5	3	28	1	0	1	0	0	4	0	0	0	0	0	2	0	1	0	0	0	0	0	1	0	0	0	1	1
4	2	1	1	1	2		58	2	1	1	1	4	36	4	2	3	0	2	2	38	9	0	9	0	0	8	0	1	1	0	0	4	0	0	0	0	0	0	0	1	0	0	0	1
5	2	1	4	1	2		24	8	1	1	1	1	22	1	2	4	0	5	0	23	1	0	0	0	0	1	0	0	0	0	0	0	0	1	0	2	1	3	0	4	0	0	0		1
12	1	1	1	1	2		48	2	0	0	1	4	21	4	2	4	0	3	0	22	9	2	10	0	0	5	0	0	3	0	0	0	0	1	0	0	5	0	0	1	0	1	0	1
13	1	0	1	1	1		50	8	0	0	1	1	20	4	2	2	2	2	2	24	4	1	4	1	0	4	0	2	0	0	0	2	0	0	0	0	0	0	0	1	0	0	0	1		1	1	1
3	1	0	1	1	1		50	8	0	0	1	1	15	2	1	2	0	3	0	20	1	0	6	0	0	5	0	0	5	0	0	5	0	1	0	0	1	0	0	7	0	0	0	1		1		1
2	3	1	1	1	2		47	2	1	6	1	2	36	2	2	4	0	4	0	38	5	1	7	0	0	4	0	3	3	1	0	4	0	1	0	1	0	0	0	0	0	0	0			1		1
5	1	1	1	1	2		65	2	0	0	1	5	24	5	1	1	0	1	0	25	9	0	15	0	0	5	0	0	4	0	0	5	0	0	0	0	6	0	1	3	0	0	0					1
		1	1	1	2		60	8	0	0	1	4	30	4	2	6	2	1	1	32	11	0	11	1	0	7	0	1	1	2	2	4	0	2	0	2	2	3	3	1	0	0	0	1			1	1
5	3	1	1	1	2		28	9	0	0	1	1	24	1	1	4	0	3	0	24	1	0	1	0	0	2	0	0	0	0	0	0	0	0	0	0	0	0	0	0	0	0	0		1
2	1	1	1	1	2		38	2	1	2	1	2	30	2	2	3	0	5	0	30	3	1	3	0	0	2	0	0	1	0	0	2	0	1	0	0	2	0	0	1	0	0	0					1
4	1	1	1	1	2		65	8	0	0	1	5	25	5	2	4	0	3	0	26	13	0	16	0	0	3	0	0	8	0	2	4	0	0	0	0	4	0	1	5	0	1	0	1
2	1	1	1	1	2		49	9	0	0	1	3	25	3	2	3	0	3	0	26	5	0	5	0	0	4	0	0	3	0	1	3	0	0	0	0	1	0	0	1	0	0	0					1
13	2	1	1	1	1		55	5	0	0	1	2	23	2	1	0	0	4	0	24	8	0	4	0	0	2	0	2	0	0	0	1	0	0	0	0	0	3	0	1	0	0	0	1
2	1	1	1	1	2		39	8	1	1	1	3	27	3	2	3	0	3	0	28	10	0	6	0	0	6	0	0	0	0	0	4	0	2	0	0	0	0	2	1	0	0	0					1
2	2	1	1	1	2		60	2	0	0	1	3	30	3	2	6	2	1	1	32	11	0	11	1	0	7	0	1	1	2	2	4	0	2	0	2	0	3	3	1	0	0	0	1		1
12	3	1	1	1	2		41	9	0	0	1	2	32	2	1	6	0	4	0	33	2	0	8	0	0	13	3	2	2	0	0	1	1	1	1	2	2	0	0	0	0	0	0			1
12	3	0	1	1	2		30	2	1	1	1	2	18	2	1	4	0	5	0	20	4	0	4	0	0	8	6	2	2	0	0	0	0	0	0	3	3	0	0	0	0	0	0			1
5	3	1	1	1	2		60	5	0	0	1	5	40	5	2	10	2	10	4	50	16	0	7	0	1	5	2	0	0	0	0	1	0	1	0	0	0	0	0	1	0	0	0			1
5	1	1	1	1	2		65	2	0	0	1	6	23	6	1	0	0	5	1	25	16	2	13	0	0	6	0	0	5	0	1	7	0	1	0	0	10	0	1	10	0	1	0					1
4	2	1	1	1	2		65	2	0	0	1	4	30	4	1	4	0	7	0	32	7	0	10	0	0	4	0	2	2	0	0	2	0	0	0	1	1	0	0	1	0	0	0	1
2	3	1	1	1	2		66	5	0	0	1	4	35	4	1	1	0	0	0	38	10	0	10	0	0	5	0	0	2	0	0	4	0	1	0	0	4	0	0	4	0	1	0			1
12	2	1	1	1	2		35	5	1	2	1	2	25	2	2	5	0	3	0	26	1	0	5	0	0	4	0	1	0	0	0	2	0	0	0	0	0	0	0	0	0	0	0	1
5	3	1	1	1	2		48	3	1	0	1	3	24	3	1	6	0	4	0	27	10	1	6	0	1	2	0	3	3	1	1	1	0	0	0	3	3	2	2	1	0	1	0				1
3	2	0	1	1	2		50	2	0	0	1	1	20	7	2	0	1	3	0	21	3	0	6	0	0	1	0	0	0	0	0	1	0	0	0	1	1	0	0	0	0	0	0	1
		1	1	1	2		40	2	1	2	1	1	30	1	2	5	0	3	1	35	3	0	1	0	0	2	0	0	0	0	0	1	0	1	0	2	2	0	0	0	0	0	0	1				1
13	8	0	4	1	1		38	8	0	0	1	1	22	2	2	4	0	4	0	20	3	0	4	0	0	2	2	2	2	0	0	2	0	0	0	1	1	0	0	2	0	0	0			1
2	1	1	1	1	2		41	2	1	2	1	2	18	2	2	1	0	3	0	24	4	0	3	0	0	3	0	0	1	0	0	0	2	0	1	0	1	0	1	1	0	0	0	1				1
3	1	0	1	1	1		67	8	0	0	1	1	17	6	1	2	1	2	0	30	2	0	5	0	1	2	0	0	0	0	0	2	0	1	0	0	0	0	0	1	0	0	0	1		1		1	1
4	1	1	1	1	2		49	2	0	0	1	3	35	3	2	1	0	6	1	39	7	2	13	0	0	6	0	0	0	0	0	3	0	1	0	0	3	0	0	1	0	0	0					1
3	3	1	1	1	2		54	2	1	1	1	4	27	4	2	2	0	1	0	32	7	0	2	0	1	23	8	1	1	3	3	1	0	1	0	2	2	1	1	2	1	0	0			1
1	1	0	1	1	2		32	8	1	2	1	1	25	1	1	2	0	2	0		1	0	2	0	0	0	0	0	1	0	1	2	0	0	0	0	0	0	1	1	0	1	0				1
3	1	1	3	1	1		32	2	1	2	1	1	22	1	2	1	0	3	0	23	1	0	3	0	0	2	0	0	1	0	0	2	0	1	0	0	0	0	0	1	0	1	0	1		1		1
13	3	1	1	1	1		60	5	0	0	1	2	30	2	2	4	3	2	1	32	5	0	4	0	0	0	0	0	0	0	0	2	0	1	0	3	3	0	0	3	0	0	0		1		1	1
5	3	1	1	1	2		50	3	0	0	1	2	29	2	3	2	0	1	0	30	6	1	3	0	1	1	2	1	1	0	0	1	0	0	0	1	1	0	0	1	0	0	0	1
3	1	0	1	1	2		41	2	1	2	1	1	15		3	5	1	5	1	16	5	1	5	1	1	3	0	0	1	0	0	1	0	0	0	0	1	0	0	1	0	1	0	1
12	2	1	1	1	2		48	8	1	2	1	1	30	1	1	1	1	1	0	36	2	1	2	1	0	0	0	1	1	0	0	1	0	0	0	1	0	0	0	1	0	0	0	1
2	3	0	1	1	2		50	9	0	0	1	5	40	4	1	1	0	3	0	41	4	0	8	0	0	11	1	1	1	0	0	0	0	0	0	0	0	0	0	1	0	1	0			1
12	3	1	1	1	2		40	2	1	1	1	4	20	4	2	3	0	4	0	23	4	0	5	0	0	9	2	1	1	0	0	1	0	1	0	1	1	0	0	0	0	0	0			1
2	3	1	1	1	2		37	8	0	0	1	1	20	1	2	4	2	4	0	23	4	0	0	0	0	4	1	0	0	0	0	0	0	0	0	1	0	0	0	0	0	0	0			1
11	8	1	4	1				8	0	1	1	1	11	1	2	0	1	1	1	0	1	1	1	1	0	0	0	0	0	0	0	0	0	0	0	0	0	0	0	0	0	0	0	1
5	2	1	1	1	2		36	8	0	0	1	4	25	4	2	1	1	5	0	25	5	0	2	1	0	3	0	3	1	0	0	5	0	0	0	1	1	0	0	2	0	0	0		1
13	3	0	1	1	1		87	2	0	0	1	1	22	1	2	4	6	10	0	23	1	0	12	2	1	5	5	1	1	0	0	4	0	1	0	1	1	0	0	2	0	0	0				1	1
2	3	1	1	1	2		49	8	1	1	1	1	38	1	1	4	0	1	1	38	1	0	2	0	0	0	0	0	0	0	0	0	0	0	0	1	1	0	0	1	0	0	0			1		1
5	3	1	1	1	2		57	2	1	1	1	5	29	5	3	4	1	4	3	33	12	0	11	0	0	5	0	2	2	0	0	1	0	0	0	2	2	1	1	4	1	0	0			1	1
2	1	1	1	1	2		41	2	1	2	1	1	28	1	2	4	0	3	0	32	2	0	3	0	0	2	0	0	2	0	0	3	0	1	0	0	1	0	0	1	0	0	0					1
5	2	1	1	1	2		60	9	0	0	1	3	30	2	1	2	0	4	2	31	4	1	8	0	0	5	0	1	1	0	0	2	0	0	0	1	1	1	1	1	0	0	9	1			1
2	1	1	1	1	2		67	9	1	1	1	3	30	3	1	3	0	1	0	31	7	0	6	0	0	3	0	0	1	0	0	3	0	0	0	0	0	0	0	6	0	1	0					1
2	3	1	1	1	2		38	2	0	0	1	2	32	2	3	3	0	2	0	33	1	0	4	0	0	5	1	1	1	0	0	0	0	0	0	1	0	0	0	0	0	0	0			1
2	1	1	1	1	2		30	2	1	2	1	2	25	2	2	1	0	3	0	25	0	0	3	0	0	2	0	0	1	0	0	2	0	1	0	0	1	0	0	1	0	0	0					1
11	1	1	1	1	1		54	2	1	1	1	1	27	1	2	3	0	3	0		1	1	1	1	0	1	1	0	0	0	0	0	0	0	0	0	0	0	0	0	0	0	0	1
3	1	1	1	1	1		45	9	0	0	1	2	32	2	2	2	0	2	1	33	1	0	5	0	0	3	0	0	1	0	0	4	0	0	0	0	0	0	0	1	0	0	0			1		1	1
3	2	1	1	1	2		38	2	1	2	1	1	29	1	1	6	0	1	0	30	1	0	3	0	0	2	0	2	2	0	0	1	0	1	0	0	0	0	0	0	0	0	0	1
5	3	1	1	1	2		47	9	1	0	1	2	31	2	1	2	0	1	1	25	7	3	3	2	1	3	4	1	1	0	0	0	0	0	0	2	2	0	0	1	0	0	0	1
5	2	1	1	1	2		57	8	0	0	1	7	40	7	2	5	0	4	0	42	16	0	10	0	0	7	0	0	0	0	0	7	0	1	0	3	3	0	0	1	0	0	0	1
5	1	1	1	1	2		65	8	0	0	1	2	43	2	2	3	0	6	0	47	2	0	1	0	0	0	0	0	0	0	0	1	0	0	0	0	1	0	0	2	0	1	0					1
2	2	1	1	1	2		50	5	0	0	1	3	30	3	2	3	0	3	0	32	8	0	6	2	1	4	0	1	1	2	0	3	0	0	0	4	2	2	1	0	0	0	0	1		1		1
4	3	1	1	1	2		72	7	0	0	1	4	39	4	3	1	0	3	0	43	4	0	4	0	0	1	0	2	2	0	0	1	0	10	0	1	1	0	0	1	0	1	0			1
		1	1	1	2		33	8	0	0	1	2	27	2	1	2	0	3	0	30	2	0	2	0	0	4	0	0	0	0	0	2	0	1	0	0	0	0	0	0	0	0	0	1
5	3	1	1	1	2		24	2	0	0	1	1	21	1	3	4	0	2	0		0	0	0	0	1	0	0	0	0	0	0	2	0	0	0	0	0	0	0	3	0	1	0				1
5	2	1	1	1	2		65	9	0	0	1	3	40	2	3	2	1	7	0	41	2	1	7	0	0	1	0	0	0	0	0	3	0	0	0	1	0	0	0	2	0	0	0		1
3	2	0	1	1	2		50	2	0	0	1	1	18	3	2	4	3	3	2	19	3	0	4	0	1	0	0	0	0	0	0	1	0	0	0	1	1	1	1	1	0	0	0	1
12	2	0	1	1	2		35	8	1	2	1	1	20	3	2	3	0	4	0	21	3	0	2	0	0	3	0	0	0	0	0	1	0	0	0	1	1	0	0	0	0	0	0	1
2	3	1	1	1	2		35	8	1	1	1	2	24	2	3	3	0	4	0	25	3	0	5	0	0	6	2	1	1	0	0	0	0	0	0	1	1	0	0	0	0	0	0			1
12	3	1	1	1	2		50	3	1	1	1	2	30	2	2	4	0	3	0	30	4	0	1	0	0	7	1	0	0	0	0	1	0	1	0	1	1	0	0	2	2	0	0			1
3	8	1	1	1	1		60	8	0	0	1	1	20	6	3	0	0	2	0	24	10	0	16	0	0	3	3	1	1	0	0	2	0	0	0	0	0	0	0	1	0	0	0			1
4	3	1	1	1	2		55	2	1	0	1	1	40	1	1	2	0	0	0	41	2	0	2	0	0	3	0	0	0	0	0	1	0	1	0	1	1	0	0	1	1	1	0			1
2	1	1	1	1	2		38	8	1	2	1	1	25	1	2	4	1	2	0	27	0	0	2	0	0	2	0	0	0	0	0	3	0	1	0	0	0	0	0	3	0	1	0					1
13	2	1	1	1	1		48	2	0	0	1	2	20	1	1	3	0	4	0	21	2	0	0	0	0	1	0	0	0	0	0	1	0	0	0	0	0	1	0	0	0	0	0	1
2	3	1	1	1	2		42	8	1	0	1	3	30	3	1	0	0	0	0	32	9	0	6	0	0	15	3	0	1	0	0	2	0	0	0	9	2	0	0	1	0	1	0	1
3	1	1	1	1	2		37	2	1	2	1	2	28	2	2	3	0	4	0	31	3	0	4	0	0	3	0	0	0	0	0	1	0	0	0	0	1	0	0	3	0	1	0					1
5	3	1	1	1	2		26	2	0	0	1	1	25	1	2	2	0	3	0		0	0	0	0	0	0	0	0	0	0	0	0	0	0	0	0	0	0	0	0	0	0	0			1
3	2	1	1	1	1		44	8	0	0	1	2	24	2	2	5	0	5	0	20	2	0	6	0	0	2	0	4	4	0	0	1	0	0	0	0	0	0	0	1	0	0	0	1
		1	1	1	2		75	5	0	0	1	4	30	4	1	0	1	2	3	31	9	4	10	3	0	3	0	1	1	0	0	0	0	0	0	2	2	0	0	0	0	0	0	1		1
4	1	1	1	1	2		80	8	0	0	1	6	35	6	2	4	0	3	0	38	13	1	16	0	0	4	0	0	10	0	1	7	0	1	0	0	3	0	2	3	0	1	0			1
3	1	1	1	1	2		25	2	1	4	1	1	24	1	2	3	0	1	0		0	0	0	0	0	0	0	0	0	0	0	1	0	0	0	0	0	0	0	1	0	0	0	1
13	8	1	1	1	1		30	2	0	0	1	1	20	1	2	4	0	2	0		0	0	0	0	0	0	0	0	0	0	0	0	0	0	0	0	0	0	0	0	0	0	0				1
4	1	1	1	1	2		68	2	0	0	1	2	40	2	1	3	1	3	0	45	3	0	6	0	0	1	0	0	1	0	0	2	0	0	0	0	1	0	0	2	0	1	0					1
11	2	0	4	1	1		23	6	1	3	1	1	19	1	1	0	0	4	0	21	1	0	0	0	0	1	0	0	0	0	0	1	0	0	0	0	0	0	0	1	0	0	0		1
13	8	1	1	1	1		45	5	0	0	1	1	34	1	2	5	0	0	0	35	3	0	1	0	0	4	1	0	0	0	0	1	0	0	0	1	1	0	0	1	0	0	0				1
2	3	1	1	1	2		35	5	0	0	1	1	32	1	3	3	0	2	0	34	1	0	3	0	0	0	0	1	1	0	0	1	0	1	0	0	0	0	0	3	0	1	0			1
11	8	0	4	1	1		97	2	0	0	1	2	15	4	3	1	5	0	1	19	1	1	2	0	0	1	0	0	0	0	0	1	0	1	0	2	2	0	0	1	0	0	0			1			1
4	3	1	1	1	2		45	5	0	0	1	2	40	1	2	4	0	3	0	40	2	0	2	0	0	2	0	0	0	0	0	0	0	0	0	2	2	0	0	0	0	0	0			1
2	1	1	1	1	2		40	9	1	2	1	2	27	2	3	2	1	3	2	27	6	0	4	2	1	2	0	0	2	0	1	2	0	0	0	0	2	0	0	1	0	0	0	1	1	1		1
3	1	1	1	1	2		43	2	1	2	1	1	31	1	3	3	0	4	1	32	2	0	3	0	0	2	0	0	2	0	0	1	0	1	0	0	1	0	0	1	0	0	0	1
3	2	1	1	1	1		28	2	0	0	1	3	20	2	2	2	0	5	0	21	3	0	6	0	0	1	0	0	0	0	0	2	0	0	0	2	2	0	0	0	0	0	0	1
13	8	0	4	1	1		28	8	1	0	1	1	19	2	2	1	0	1	0	20	2	0	0	0	0	2	1	0	0	0	0	2	0	0	0	0	0	0	0	1	0	0	0				1
4	1	1	1	1	2		83	9	0	0	1	4	48	4	2	2	0	4	0	50	15	0	11	0	0	2	0	0	0	0	0	3	0	0	0	0	1	0	0	11	0	1	0					1
2	1	1	1	1	2		45	9	0	0	1	2	24	2	3	3	0	4	0	26	5	0	4	0	0	6	0	0	1	0	0	0	3	0	1	0	2	0	0	1	0	0	0					1
3	3	0	1	1	2		50	2	0	0	1	8	17	8	3	10	0	0	0	20	16	0	1	0	0	7	5	0	0	0	0	0	0	0	0	0	0	0	0	0	0	0	0			1
12	3	1	1	1	2		40	2	1	3	1	2	20	2	2	5	1	2	0	22	2	0	1	0	0	3	0	0	0	0	0	1	0	0	0	0	0	0	0	1	0	1	0	1
3	1	0	1	1	2		21	2	1	2	1	4	21	4	2	3	0	3	0	20	0	0	1	0	0	0	0	0	0	0	0	1	0	0	0	1	0	0	0	0	0	0	0	1
3	3	1	1	1	2		42	3	1	0	1	4	26	4	1	3	0	3	1	26	12	0	11	1	1	23	4	1	1	0	0	0	0	0	0	2	2	1	1	0	0	0	0			1
		1	1	1	2		65	5	0	0	1	4	30	4	2	2	1	0	3	30	5	0	8	1	0	0	0	2	2	0	0	4	0	0	0	0	0	0	0	0	0	0	0	1
5	3	1	1	1	2		48	8	0	0	1	2	38	2	2	4	0	5	0	34	4	2	3	0	0	1	0	1	1	0	0	3	0	0	0	1	1	0	0	3	0	0	0			1
1	1	1	1	1	2		65	1	1	2	1	1	25	1	2	5	0	3	1	28	3	0	3	0	0	0	0	0	0	0	1	1	0	1	0	0	0	0	0	1	0	1	0	1
5	1	1	1	1	2		45	7	0	0	1	4	18	4	2	4	0	3	1	22	9	0	11	0	0	15	0	0	3	0	0	7	0	1	0	0	2	0	1	1	0	0	0					1
12	3	1	1	1	2		45	9	0	0	1	2	30	2	2	3	0	3	0	32	2	0	5	0	0	7	3	2	2	0	0	0	0	0	0	1	1	0	0	0	0	0	0			1
2	3	1	1	1	2		33	8	1	0	0	0	0	0	1	4	0	4	0		0	0	0	1	0	0	0	0	0	0	0	1	1	1	0	1	1	0	0	3	0	1	0			1
13	2	1	1	1	1		40	2	0	0	1	1	30	1	2	2	0	3	0	31	0	0	1	0	0	1	0	0	0	0	0	1	0	0	0	0	0	0	0	1	0	0	0	1	1
2	3	1	1	1	2		30	2	1	0	1	1	25	1	2	10	0	4	0	28	1	1	0	0	0	10	3	2	2	1	1	1	0	0	0	7	0	0	0	6	0	0	0			1
5	2	1	1	1	2		38	2	0	0	1	1	30	1	3	3	0	5	0	32	3	0	3	0	0	4	0	0	0	0	0	2	0	0	0	1	1	0	0	0	0	0	0	1		1	1
5	2	1	1	1	2		50	7	0	0	1	3	35	3	1	1	0	0	0	36	9	0	10	0	0	5	0	0	0	0	0	4	0	1	0	3	3	1	1	3	0	0	0		1
13	1	1	1	1	1		65	8	1	1	1	3	29	3	2	2	0	3	1	31	11	0	12	0	0	0	4	0	0	0	0	3	0	1	0	0	0	0	0	5	0	1	0	1		1		1	1
5	1	1	1	1	2		55	8	1	6	1	1	27	1	1	2	0	2	2	33	1	0	2	0	0	1	0	0	1	0	0	1	0	0	1	0	0	0	1	2	0	0	0					1
2	2	1	3	1	2		25	5	0	0	0	0			1	3	0	2	0		0	0	0	0	0	0	0	0	0	0	0	0	0	0	0	0	0	0	0	0	0	0	0				1
5	1	1	1	1	2		39	2	1	1	1	3	27	3	2	2	0	4	1	28	4	0	1	0	0	4	0	0	1	0	0	4	0	0	0	0	0	0	1	4	0	1	0			1
13	2	1	1	1	1		32	2	0	0	1	2	25	2	2	4	0	1	0	25	3	0	0	0	0	2	1	0	1	0	0	2	0	1	0	1	0	0	0	2	0	0	0	1
3	8	1	3	1	1		15	8	1	1	0	0	0	0	1	3	0	1	0		0	0	0	0	0	1	0	1	0	0	0	1	0	0	0	1	1	0	0	1	0	0	0			1
3	8	1	1	1	1		80	8	0	0	1	1	25	5	1	3	0	3	0	20	16	0	16	0	0	10	0	0	0	0	0	2	0	8	0	3	3	0	0	1	0	1	0			1
2	3	1	1	1	2		20	2	0	0	1	1	19	1	2	3	0	5	0		0	0	0	0	0	0	0	0	0	0	0	0	0	0	0	0	0	0	0	3	0	1	0	1		1
4	2	1	1	1	2		45	8	0	0	1	3	36	3	2	8	2	7	0	38	4	0	7	0	0	4	0	2	2	0	0	5	0	0	0	1	1	0	0	1	0	0	0	1
13	8	0	4	1	1		41	8	0	0	3	1	17	6	2	3	0	4	0	23	2	0	3	0	0	1	1	1	1	0	0	2	0	0	0	0	0	0	0	2	0	0	0				1
5	3	1	1	1	2		26	3	1	3	1	1	25	1	1	4	0	2	0	26	1	0	0	0	0	0	0	0	0	0	0	2	0	0	0	0	0	0	0	2	1	0	0		1
12	1	1	1	1	2		57	9	1	1	1	3	35	3	2	2	0	1	0		7	0	6	0	0	2	0	0	4	0	3	3	0	0	0	0	5	0	4	5	0	0	0			1
12	2	1	1	1	2		40	2	0	0	1	1	35	1	1	8	0	2	0	36	1	0	4	0	0	2	0	2	0	0	0	1	0	0	0	0	0	0	0	0	0	0	0	1
4	3	1	1	1	2		77	2	0	0	1	3	52	3	1	4	2	5	0	55	7	1	6	0	1	3	0	1	1	0	0	1	0	1	0	0	0	0	0	1	0	1	0				1
12	1	1	1	1	2		63	8	1	2	1	4	35	4	2	4	1	1	0	40	9	0	8	0	0	6	0	0	4	0	1	4	0	0	0	0	2	0	1	4	0	0	0				1
10	1	1	1	1	1		24	8	1	1	0	0	0	0	1	0	0	0	0		0	0	0	0	0	0	0	0	2	0	1	2	0	0	0	0	0	0	0	4	0	0	0
5	2	1	1	1	2		60	5	1	0	1	8	35	6	1	2	0	4	0	36	16	0	10	0	0	7	0	2	2	0	0	4	0	0	0	3	3	2	2	1	0	0	0	1
2	3	1	1	1	2		70	9	1	0	1	2	40	2	2	2	1	4	2	41	6	1	5	0	0	3	4	1	1	0	0	1	0	1	0	2	2	0	0	1	0	1	0	1		1
3	2	0	1	1	2		40	8	0	0	1	4	20	4	2	1	0	7	0	21	3	0	4	0	0	3	3	2	2	0	0	1	0	0	0	1	1	0	0	1	0	0	0	1
3	1	1	1	1	1		80	2	0	0	1	10	30	8	1	1	0	0	4	31	16	0	16	5	0	6	0	0	0	0	0	6	0	2	0	0	0	0	2	32	0	1	0			1	1	1	1
13	1	1	1	1	1		40	8	0	0	1	3	20	3	2	2	1	3	1	23	4	0	7	0	0	1	0	0	2	0	0	3	0	1	0	0	0	0	0	2	0	0	0		1		1	1
5	3	1	1	1	2		74	2	0	0	1	3	25	8	1	1	5	2	5	30	16	4	16	5	1	10	10	4	4	0	0	8	8	1	1	6	6	3	3	1	1	11	0			1
4	1	1	1	1	2		70	8	0	0	1	3	45	3	2	1	0	1	0	49	5	0	1	0	0	3	3	2	5	0	2	3	0	0	0	0	3	0	1	3	0	1	0	1				1
13	3	1	1	1	1		30	5	0	0	0	0	0	0	2	6	0	4	0		0	0	0	0	0	0	0	0	0	0	0	0	0	0	0	0	0	0	0	0	0	0	0		1		1	1
12	2	1	1	1	2		47	2	1	2	1	2	36	2	1	6	0	2	0	36	6	0	4	0	0	5	0	1	0	0	0	2	0	0	0	1	0	0	0	1	0	0	0	1
13	3	0	1	1	1		25	8	1	1	1	1	22	1	3	3	0	4	0	22	0	0	1	0	0	0	0	0	0	0	0	1	0	0	0	0	0	0	0	1	0	0	0			1	1
4	1	1	1	1	2		35	8	0	0	1	1	30	1	1	2	0	2	0	31	1	0	1	0	0	2	0	0	0	0	0	2	0	0	0	0	0	0	0	1	0	0	0					1
4	1	1	1	1	2		70	8	0	0	1	6	18	6	2	4	1	2	0	22	16	0	16	0	0	7	0	0	1	0	0	6	0	1	0	0	2	0	0	4	0	1	0	1				1
3	1	0	1	1	1		58	6	1	1	1	1	15	4	2	7	2	2	0	20	3	0	4	0	0	1	0	0	5	0	0	4	0	1	0	0	0	1	0	4	0	1	0			1		1
5	2	1	2	1	2		38	2	0	0	1	1	37	1	2	4	0	1	1	37	0	0	1	0	0	1	0	0	0	0	0	0	0	0	0	0	0	0	0	7	0	0	0				1
		1	1	1	2		60	2	1	2	1	2	42	2	2	3	0	6	0	42	6	0	4	0	0	4	0	2	1	0	0	2	0	0	0	2	0	0	0	0	0	0	0	1
2	3	1	1	1	2		65	2	0	0	1	3	35	3	2	1	1	3	1	36	12	2	7	0	0	2	0	6	6	0	0	2	0	1	0	2	0	1	1	1	0	0	0			1
3	3	1	1	1	1		61	2	0	0	1	1	22	2	2	5	0	3	0	24	6	3	4	2	1	2	2	1	1	0	0	2	0	0	0	1	1	0	0	2	0	0	0			1
2	3	1	1	1	2		21	2	1	1	0	0		0	3	2	0	6	0		0	0	0	0	0	0	0	0	0	0	0	0	0	1	0	0	0	0	0	0	0	0	0			1
4	3	1	1	1	2		41	3	0	0	1	2	34	2	1	3	0	1	0	35	4	0	3	0	0	4	4	0	0	0	0	2	0	2	0	2	2	0	0	2	0	2	0			1
5	2	1	1	1	2		65	2	0	0	1	3	28	3	3	2	1	0	0	29	6	0	8	0	0	5	0	1	1	0	0	3	0	0	0	0	0	0	0	1	0	0	0	1
12	2	1	1	1	2		40	9	1	1	1	4	25	4	2	6	0	4	0	26	6	0	5	0	0	7	0	2	2	0	0	4	0	1	0	0	0	0	0	0	0	0	0	1
4	2	1	1	1	2		65	2	1	2	1	4	35	4	2	4	0	2	0	37	16	1	8	0	0	2	0	0	0	0	0	4	0	0	0	2	2	0	0	6	0	0	0	1	1
7	5	0	5	2	1		22	2	0	2	0	0		0	2	3	0	2	0	20	1	0	0	0	0	1	0	0	0	0	0	1	0	1	0	0	0	0	0	0	0	0	0			1			1
8	2	0	1	2	1		50	2	1	2	1	1	20	1	2	4	0	2	0	21	2	1	4	0	0	0	0	0	0	2	2	1	0	0	0	0	0	0	0	0	0	0	0	1
8	2	1	3	2	1		42	2	1	2	1	1	25	1	2	1	0	1	0	25	1	0	1	0	0	0	0	1	1	0	0	0	0	1	0	0	0	1	0	1	0	0	0		1
6	7	0	4	2	1		38	2	1	2	1	1	26	1	2	2	1	4	0	26	1	0	2	0	0	0	0	0	0	2	2	1	0	0	0	1	1	0	0	1	0	0	0						1
8	5	0	1	2	1		26	2	1	2	1	2	20	1	1	1	0	0	1	19	3	0	0	0	0	2	0	0	0	0	0	1	0	1	0	1	1	0	0	1	0	1	0				1		1
9	4	0	4	2	1		36	6	1	2	1	1	22	1	2	3	2	6	1	22	3	0	2	0	0	0	0	0	0	2	2	1	0	0	0	2	2	1	1	1	0	0	0	1			1		1
6	5	0	1	2	1		75	2	1	2	1	1	18	1	2	0	3	3	2	20	2	0	2	3	0	1	0	1	1	0	0	1	0	1	0	1	1	0	0	1	0	1	0			1	1
6	5	0	1	2	1		46	2	1	2	1	1	19	1	2	4	1	5	0	20	3	0	5	1	0	0	4	1	1	3	3	3	3	0	0	1	1	1	1	2	2	0	0						1
6	7	1	1	2	1		38	2	1	4	1	1	30	1	2	6	1	3	2	32	1	1	5	0	1	0	0	3	3	2	2	1	0	0	0	0	0	0	0	1	0	0	0						1
9	5	0	1	2	1		40	2	1	2	1	1	26	1	2	4	1	5	2	30	3	0	1	0	0	1	0	0	0	0	0	1	0	1	0	3	3	0	0	1	0	0	0			1
8	7	1	1	2	1		47	2	1	2	1	1	30	1	2	5	0	4	2	31	3	0	2	0	0	2	0	0	0	0	0	1	0	0	0	0	0	2	0	1	0	0	0						1
8	4	0	4	2	1		44	2	1	2	1	1	22	1	3	2	0	2	0	24	3	0	7	1	0	1	0	2	2	2	2	1	0	0	0	0	0	1	1	1	0	0	0			1	1
6	4	1	3	2	1		32	2	1	1	1	1	25	1	2	8	0	4	0	27	1	0	2	0	0	1	0	1	1	0	0	0	0	0	0	1	1	0	0	2	0	0	0			1			1
8	7	0	4	2	1		56	2	1	1	1	1	15	1	2	3	0	6	1	16	3	0	6	0	0	1	0	0	0	0	0	1	0	0	0	2	2	0	0	2	0	0	0						1
6	6	1	1	2	1		36	2	1	2	1	1	20	1	3	9	2	3	0	21	1	0	5	0	0	2	0	2	2	1	1	1	0	0	0	0	0	0	0	1	0	1	0			1			1
7	7	0	4	2	1		35	2	1	2	1	1	26	1	1	1	0	4	1	29	2	0	0	0	0	0	0	0	0	0	0	1	0	0	0	2	2	0	0	1	0	0	0						1
9	2	1	1	2	1		45	2	1	1	1	1	30	1	2	1	1	1	2	40	2	0	2	0	0	0	0	2	2	0	0	0	0	0	0	0	0	0	0	1	0	0	0	1
8	5	1	1	2	1		67	2	1	2	1	1	20	1	2	2	0	2	1	22	8	0	0	0	1	0	0	0	0	0	0	1	0	0	0	0	0	0	0	0	0	1	0						1
7	5	1	1	2	1		52	2	1	2	1	1		1	3	4	1	3	1	25	4	0	5	0	0	0	0	2	2	0	0	1	0	1	0	0	0	0	0	1	1	0	0			1			1
8	7	1	1	2	1		38	2	0	1	1	1	25	1	1	3	0	4	0	27	2	1	0	0	1	0	0	0	0	0	0	1	0	0	0	1	1	0	0	1	0	0	0						1
6	4	0	1	2	1		43	2	1	1	1	1	19	1	1	6	0	1	1	21	4	0	2	0	0	0	0	0	0	1	1	1	0	0	0	2	2	0	0	1	1	0	0			1			1
7	7	0	4	2	1		42	2	1	2	1	1		1	2	3	0	3	0	22	2	0	2	0	0	0	0	0	0	2	2	1	0	1	0	1	1	1	1	1	0	0	0						1
9	5	0	1	2	1		70	2	0	1	1	1	21	1	2	4	1	1	0	22	2	0	2	0	0	0	0	0	0	0	0	0	0	1	0	0	0	0	0	0	0	1	0			1			1
8	4	0	4	2	1		37	2	1	2	1	1	22	1	2	6	0	2	0	23	2	1	2	0	1	1	0	2	2	0	0	1	0	0	0	0	0	0	0	0	0	0	0			1
7	4	0	4	2	1		36	8	1	2	1	1	24	1	2	3	0	2	0	23	4	0	0	0	0	0	0	0	0	0	0	1	0	0	0	2	2	1	1	0	0	0	0			1			1
7	5	1	1	2	1		32	2	1	2	1	1	22	1	3	1	0	3	0	23	2	0	3	0	0	1	0	3	3	0	0	1	0	1	0	1	1	0	0	1	0	0	0			1			1
9	2	0	5	2	1		35	2	1	2	0	0		0	3	3	3	2	2		0	0	0	0	0	0	0	0	0	0	0	1	0	1	0	0	0	0	0	1	0	0	0						1
6	2	0	1	2	1		61	2	1	1	1	1	20	1	1	0	1	4	1	21	3	0	5	0	0	0	0	0	0	1	1	1	0	0	0	0	0	1	1	0	0	0	0	1		1
9	7	0	4	2	1		48	2	0	2	1	1	22	1	2	5	0	7	2	23	4	1	4	0	1	2	0	1	1	1	0	1	0	1	0	0	0	2	0	1	0	0	0						1
7	5	1	1	2	1		79	2	1	2	1	1	29	1	2	0	3	2	0	30	4	1	5	0	0	0	0	0	0	0	0	0	0	1	0	0	0	0	0	0	0	1	0						1
7	4	0	4	2	1		78	2	1	1	1	1	19	1	2	0	2	2	1	23	1	1	1	0	0	0	0	1	1	0	0	1	0	1	0	0	0	0	0	1	0	0	0			1			1
9	5	0	1	2	1		65	2	1	4	0	0		0	2	3	1	3	1		0	0	0	0	0	0	0	1	1	1	1	1	0	2	0	1	1	1	1	0	0	0	0			1	1		1
8	2	0	1	2	1		40	2	1	2	1	1	17	1	2	3	0	1	0	18	5	0	2	0	0	0	0	0	0	0	0	1	0	0	0	2	2	0	0	0	0	0	0	1
9	2	1	1	2	1		70	2	0	0	1	1	25	1	2	1	2	0	2	26	3	1	7	0	0	0	0	0	0	0	0	0	0	1	0	0	0	0	0	0	0	1	0	1					1
8	4	0	4	2	1		42	2	1	2	1	1	21	1	3	2	1	1	0	22	3	0	0	0	0	1	0	0	0	0	0	1	0	0	0	0	0	1	0	1	0	0	0			1	1
7	7	1	1	2	1		69	2	1	2	1	1	35	1	2	4	1	1	0	37	3	0	3	0	0	0	0	0	0	1	1	1	0	0	0	0	0	0	0	3	1	1	0						1
6	6	0	1	2	1		70	2	1	1	3	1	20	0	1	1	1	3	1	22	4	0	3	0	0	0	0	1	1	0	0	0	0	1	0	0	0	0	0	0	0	0	0			1	1		1
8	5	1	4	2	1		81	2	1	1	1	1	18	1	2	2	0	0	1	20	3	0	5	1	0	0	0	0	0	0	0	0	0	1	0	0	0	0	0	0	0	1	0			1
9	7	1	1	2	1		48	2	1	2	1	1	30	1	2	6	1	3	0	31	4	0	4	0	0	2	0	1	1	1	0	2	0	0	0	1	1	0	0	1	0	0	0						1
9	6	1	1	2	1		76	2	1	0	1	1	21	1	2	2	3	1	2	22	2	2	1	3	0	0	0	0	0	0	0	0	0	1	0	0	0	0	0	0	0	1	0			1			1
6	7	0	4	2	1		32	2	1	2	1	1	25	1	1	1	0	2	0	19	3	0	1	0	0	0	0	1	1	0	0	1	0	0	0	3	3	0	0	1	0	0	0			1			1
6	2	1	1	2	1		42	2	1	3	1	5	25	1	1	1	0	3	0	25	1	0	3	0	0	0	0	0	0	0	0	0	0	0	0	0	0	0	0	0	0	0	0			1			1
9	7	0	4	2	1		52	2	1	2	1	1	30	1	2	1	0	5	2	28	1	0	2	0	0	0	0	1	1	0	0	1	0	0	0	0	0	0	0	2	0	0	0						1
9	5	1	1	2	1		63	2	1	1	1	1	41	1	1	3	4	1	0	41	2	0	5	1	1	1	0	0	0	0	0	2	0	0	0	0	0	0	0	1	0	0	0	1
9	7	1	1	2	1		64	2	1	2	1	1	22	1	2	3	0	2	0	23	3	0	6	0	0	0	0	0	0	1	0	2	0	0	0	0	0	1	0	4	0	0	0						1
8	4	1	1	2	1		62	2	1	2	1	1	23	1	2	6	1	3	0	24	3	0	1	0	0	0	0	1	1	0	0	0	0	1	0	1	1	0	0	1	0	0	0			1	1
7	5	0	5	2	1		16	2	1	3	0	0		0	2	2	0	2	0		0	0	0	0	0	0	0	1	1	1	1	1	0	1	0	1	1	1	1	1	0	0	0			1
6	2	0	1	2	1		46	2	1	2	1	1	19	1	3	0	3	1	2	20	3	0	4	0	0	0	0	0	0	4	4	1	0	0	0	0	0	1	0	0	0	0	0						1
7	7	1	1	2	1		30	2	1	2	1	1	21	1	2	4	0	2	0	22	3	0	1	0	0	1	0	1	1	0	0	1	0	0	0	2	2	0	0	1	0	0	0						1
6	6	1	1	2	1		77	2	1	1	1	2	23	0	2	0	2	1	1	24	2	2	3	0	1	0	0	0	0	0	0	0	0	0	0	0	0	0	0	0	0	1	0						1
6	7	1	1	2	1		70	2	1	2	1	1	56	1	2	4	1	3	1	59	0	0	3	0	0	0	0	1	1	1	1	2	1	0	0	0	0	0	0	0	0	1	0	1			1
8	7	1	3	2	1		28	2	1	2	0	0		0	2	5	0	3	0		0	0	0	0	0	0	0	1	1	0	0	1	0	0	0	0	0	0	0	2	0	0	0						1
6	5	1	1	2	1		42	2	1	2	1	1	21	1	2	7	2	3	0	22	1	0	2	0	0	3	2	2	2	0	0	1	0	0	0	0	0	0	0	1	0	0	0			1			1
8	5	1	1	2	1		50	2	1	2	1	1	30	1	1	4	0	2	2	30	3	0	3	0	1	0	0	1	1	1	1	2	0	0	0	0	0	0	0	1	0	0	0		1				1
1	2	0	1	2	1		54	8	0	0	1	1		1	2	2	2	1	1	20	3	1	2	1	0	0	0	0	0	1	1	1	1	1	0	0	0	0	0	0	0	0	0		1
7	4	1	3	2	1		16	2	1	3	1	1	26	1	1	2	0	4	1	27	2	0	1	0	0	0	0	0	0	0	0	2	0	0	0	0	0	1	1	1	1	0	0			1			1
9	4	0	4	2	1		55	2	1	2	1	1	25	1	2	2	3	3	1	25	0	0	1	0	0	0	0	0	0	0	0	1	0	0	0	0	0	0	0	0	0	0	0						1
8	7	0	1	2	1		22	2	1	2	1	1	21	1	2	3	2	6	0	18	0	0	2	1	0	1	0	0	0	0	0	1	0	0	0	0	0	0	0	0	0	0	0						1
9	2	1	1	2	1		58	2	1	2	1	1	23	1	2	3	2	2	0	24	2	0	5	0	0	0	0	1	1	1	1	1	0	0	0	0	0	0	0	1	0	0	0	1
7	4	1	1	2	1		64	2	1	1	1	1	29	1	2	1	1	4	1	29	2	0	3	0	0	0	0	0	0	1	1	2	1	0	0	0	0	0	0	2	0	0	0			1			1
7	4	0	4	2	1		68	2	1	2	1	1	22	1	3	1	3	3	1	23	4	0	2	0	0	0	0	0	0	0	0	0	0	1	0	0	0	0	0	3	0	0	0			1			1
9	6	0	4	2	1		90	2	0	0	1	1	25	1	2	0	1	0	6	26	2	4	4	3	0	0	0	0	0	0	0	0	0	1	0	0	0	0	0	0	0	1	0	1		1			1
9	4	1	1	2	1		75	2	1	1	1	1	27	1	3	1	1	1	2	27	2	3	2	3	0	0	0	0	0	1	1	0	0	1	0	0	0	0	0	0	0	1	0						1
7	7	1	1	2	1		75	2	1	1	1	1	30	1	2	3	0	0	0	31	3	0	0	0	0	0	0	0	0	0	0	0	0	0	0	0	0	0	0	0	0	1	0						1
8	4	1	1	2	1		53	2	0	1	1	1	29	1	2	4	1	3	0	30	1	1	3	1	1	0	0	0	0	0	0	1	0	0	0	0	0	1	0	1	0	0	0			1	1
3	3	1	1	2	1		57	3	0	0	1	4	30	4	1	2	0	5	0	33	10	0	5	0	0	15	12	3	3	0	0	4	0	1	0	4	4	2	2	3	2	1	0			1
8	7	0	1	2	1		45	2	0	0	0	0		0	2	0	0	10	0	15	7	2	3	1	1	0	0	0	0	0	0	2	0	0	0	0	0	1	0	2	0	0	0						1
9	5	0	6	2	1		30	2	1	2	1	1	19	1	2	3	0	5	1	20	1	0	1	1	0	0	0	1	1	0	0	1	0	0	0	1	0	0	0	0	0	0	0	1
7	7	1	1	2	1		47	2	1	3	1	1	25	1	2	2	0	7	3	26	3	0	2	0	0	0	0	0	0	0	0	3	2	0	0	1	1	1	1	2	0	0	0						1
9	5	0	1	2	1		45	2	1	2	1	1	28	1	2	2	6	3	0	29	1	0	1	0	0	0	0	0	0	0	0	1	0	0	0	1	1	0	0	1	0	0	0						1
7	5	1	1	2	1		40	2	1	2	1	1		1	2	1	0	2	1	24	3	0	0	0	0	1	0	0	0	0	0	1	0	0	0	1	1	1	1	2	1	0	0				1
8	4	0	4	2	1		38	2	1	3	1	1	21	1	2	6	0	3	1	22	3	0	5	0	0	2	0	2	2	1	1	1	0	0	0	3	3	0	0	1	0	0	0						1
7	5	0	1	2	1		50	2	1	2	1	1	19	1	2	5	2	6	1	20	4	0	3	0	1	0	0	0	0	1	1	3	1	0	0	0	0	0	0	1	0	1	0	1					1
9	2	1	1	2	1		65	2	1	2	1	1	25	1	2	2	1	3	0	26	2	1	2	0	0	0	0	0	0	0	0	0	0	1	0	0	0	0	0	0	0	0	0			1			1
8	5	1	3	2	1		21	2	1	3	0	0		0	3	4	0	5	0		0	0	0	0	0	0	0	0	0	0	0	1	0	0	0	0	0	0	0	3	0	0	0				1
7	7	1	3	2	1		17	2	1	2	0	0		0	1	3	0	0	0		0	0	0	0	0	0	0	0	0	0	0	1	0	0	0	2	2	0	0	1	0	0	0						1
7	7	0	5	2	1		19	2	1	2	0	0		0	2	0	0	3	0	22	1	0	0	0	0	1	0	0	0	1	1	2	0	0	0	0	0	0	0	1	0	0	0						1
6	4	1	1	2	1		47	2	1	1	1	1	28	1	3	2	1	2	0	29	4	0	5	0	0	1	0	3	3	1	1	4	1	0	0	2	2	1	1	3	1	0	0						1
9	6	0	4	2	1		48	2	1	2	1	1	18	1	1	5	1	2	1	18	3	0	4	0	0	1	0	0	0	2	2	1	0	0	0	0	0	1	0	1	0	0	0				1		1
9	2	0	1	2	1		45	2	1	2	1	1	21	1	2	5	0	2	0	22	3	1	2	0	0	0	0	0	0	1	1	1	0	0	0	1	1	2	2	1	0	0	0	1
6	4	1	1	2	1		45	2	1	1	1	1	18	1	2	5	0	1	0	31	2	0	3	0	0	4	4	2	2	0	0	1	0	0	0	2	2	0	0	1	0	0	0			1	1
6	2	0	1	2	1		50	2	0	0	1	1	22	1	3	2	2	2	0	30	2	0	5	0	1	0	0	0	0	1	1	1	0	0	0	0	0	0	0	0	0	0	0			1			1
7	4	1	1	2	1		47	2	1	3	1	1	23	1	2	2	1	3	2	24	3	0	2	0	0	0	0	0	0	0	0	3	0	0	0	0	0	0	0	3	0	0	0			1			1
6	7	1	1	2	1		100	2	1	1	1	1	31	1	2	6	4	7	5	32	3	1	4	1	0	0	0	0	0	0	0	0	0	0	0	0	0	0	0	0	0	1	0			1			1
9	6	0	4	2	1		70	2	0	0	1	1	17	1	2	1	1	3	0	18	6	0	1	0	0	0	0	0	0	0	0	0	0	1	0	0	0	0	0	0	0	1	0		1	1	1		1
6	4	1	1	2	1		76	2	0	1	1	1	29	1	2	1	1	2	1	31	2	0	4	0	0	0	0	0	0	0	0	0	0	0	0	0	0	0	0	1	0	1	0			1			1
8	5	1	1	2	1		62	2	1	1	1	1	27	1	2	1	1	1	1	28	4	0	5	0	1	0	0	1	0	0	0	2	0	1	0	1	1	0	0	1	0	0	0				1
8	2	1	1	2	1		38	8	1	2	1	1	25	1	1	9	0	5	0	27	3	0	0	0	0	1	0	0	0	0	0	0	0	1	0	2	2	0	0	0	0	0	0	1
6	5	1	1	2	1		32	2	1	2	1	1	24	1	2	4	0	2	0	26	1	0	1	0	0	2	1	1	1	0	0	1	0	0	0	1	0	0	0	1	0	0	0						1
8	5	1	1	2	1		75	2	1	1	1	2	30	1	2	1	2	0	0	31	4	1	5	3	1	0	0	1	1	0	0	1	0	0	0	0	0	0	0	0	0	1	0				1		1
6	4	0	5	2	1		18	2	1	1	0	0		0	3	5	0	3	0		0	0	0	0	0	0	0	1	0	1	0	3	0	0	0	1	1	0	0	0	0	0	0			1			1
6	4	0	1	2	1		63	2	1	1	1	1	17	1	3	0	1	0	2	19	4	0	7	0	0	1	0	3	3	1	1	2	0	0	0	0	0	0	0	0	0	0	0			1			1
6	4	0	4	2	1		45	2	1	1	1	1	20	1	2	4	1	3	0	21	0	0	3	0	0	0	0	0	0	2	2	1	0	0	0	0	0	0	0	0	0	0	0						1
7	4	0	4	2	1		33	2	1	3	1	1	21	1	2	5	0	3	1	21	2	0	1	0	0	1	0	1	1	0	0	2	0	0	0	1	0	0	0	1	0	0	0			1
7	4	0	4	2	1		78	2	0	1	1	1	25	1	2	0	2	4	2	27	1	3	3	1	0	0	0	1	1	0	0	1	1	1	0	0	0	1	1	0	0	0	0			1			1
9	7	0	5	2	1		41	2	1	2	1	1	23	1	1	3	0	2	0	23	2	0	1	0	0	0	0	0	0	0	0	6	0	1	0	2	2	2	2	2	0	1	0						1
		1	1	2	1		99	9	0	0	0	0			2	1	0	1	0		0	0	0	0	0	0	0	0	0	0	0	0	0	0	0	0	0	0	0	0	0	0	0	1
9	6	1	1	2	1		58	2	1	1	1	1	25	0	3	0	1	2	3	27	4	0	2	0	0	0	0	0	0	0	0	2	0	0	0	0	0	0	0	2	0	0	0	1		1			1
6	7	0	1	2	1		45	2	1	3	1	1	20	1	2	4	0	4	0	22	1	0	1	0	1	0	0	0	0	0	0	2	0	0	0	0	0	0	0	1	0	0	0			1
8	7	0	4	2	1		46	2	0	0	1	1	18	1	2	5	0	4	2	19	7	0	4	0	0	2	0	2	2	0	0	1	0	0	0	2	2	1	1	4	0	0	0						1
6	7	0	1	2	1		45	2	1	2	1	1	19	1	3	7	3	3	0	19	2	0	2	0	0	0	0	2	2	1	1	3	3	0	0	1	1	1	2	3	1	0	0			1			1
1	3	0	1	4	4		50	2	0	0	1	1		1	2	1	1	4	0	20	3	0	5	0	0	0	0	1	1	1	1	1	0	0	0	0	0	1	1	1	1	0	0			1	1
1	1	1	1	4	4		49	8	1	2	1	2	25	2	2	6	0	1	0	25	7	0	5	0	1	2	0	0	3	0	1	2	0	0	0	0	2	0	1	2	0	0	0						1
11	3	1	1	4	4		42	8	1	1	1	1	30	1	2	1	0	2	0	30	1	0	3	0	0	1	0	0	0	2	2	1	0	0	0	1	1	0	0	1	0	0	0			1	1
1	1	0	5	4	4		20	8	1	4	1	1		1	2	1	0	5	1	18	1	0	0	0	0	1	0	0	0	0	0	3	0	0	0	0	0	1	0	0	0	0	0			1		1
10	8	1	1	4	4		50	2	1	1	1	1	22	4	1	5	0	6	0	22	8	0	15	1	1	7	6	0	4	0	2	5	0	1	0	2	0	0	0	1	0	0	0			1	1		1
10	3	1	1	4	4		59	2	0	0	1	2	10	2	2	5	1	1	1	22	8	1	9	2	0	3	0	0	2	0	2	2	0	0	0	0	2	0	1	2	0	0	0				1
10	8	1	1	4	4		43	8	1	2	1	1		1	2	4	3	3	1	28	1	0	5	0	0	6	4	3	3	0	0	1	0	0	0	1	1	0	0	1	0	0	0			1	1		1
1	3	1	1	4	4		45	6	1	1	1	1		1	2	4	0	5	0	20	1	0	2	1	1	0	0	0	1	0	1	1	0	0	0	0	0	0	1	1	0	0	0			1
11	8	1	1	4	4		45	2	0	0	1	1	32	1	2	2	1	4	1	35	3	0	3	0	0	1	0	2	2	0	0	2	0	0	0	1	0	0	0	2	0	0	0			1	1		1
10	1	1	1	4	4		34	8	1	2	1	2	27	2	2	4	0	5	0	27	2	0	4	0	0	2	0	0	2	0	0	3	0	0	0	0	1	0	0	4	0	1	0
1	1	1	1	4	4		36	6	1	1	1	1		1	2	3	0	4	0	24	0	0	4	0	0	2	0	0	2	0	0	3	0	1	0	1	1	0	0	4	0	0	0	1		1
11	8	0	4	4	4		28	8	1	1	1	1	16	1	2	2	0	0	2	22	0	0	2	0	0	2	0	0	0	0	0	1	0	0	0	0	0	0	0	0	0	0	0			1	1		1
10	3	0	1	4	4		22	8	1	1	1	1	20	1	2	1	0	6	1	16	1	1	2	0	1	1	0	0	1	0	0	1	0	0	0	0	0	0	0	1	0	0	0		1	1
11	2	1	1	4	4		51	8	1	1	1	1	21	1	2	7	0	2	0	22	4	0	2	0	0	0	0	0	0	1	0	1	0	0	0	1	1	0	0	1	0	0	0						1
1	3	1	1	4	4		59	3	1	1	1	3	22	3	2	4	1	2	2	24	9	1	10	0	0	17	4	1	1	1	1	0	0	0	0	1	1	1	1	1	1	0	0	1		1
1	8	0	4	4	4		43	2	1	2	2	1	19	0	2	4	1	3	0	20	2	0	1	0	0	1	1	0	0	1	0	1	0	0	0	1	0	1	0	1	0	0	0			1	1		1
1	2	1	1	4	4		65	2	0	0	1	2	25	2	2	2	0	1	0	26	5	0	2	0	0	0	0	0	0	1	0	2	0	1	0	0	0	3	3	0	0	1	0	1
1	3	0	1	4	4		37	6	1	1	1	1	17	1	3	4	1	7	0		1	0	1	0	0	2	2	0	0	1	1	0	0	0	0	1	1	0	0	0	0	0	0			1
1	2	1	1	4	4		36	8	1	3	1	1	23	1	2	2	3	0	3	23	0	0	2	0	0	0	0	1	1	0	0	1	0	0	0	0	0	0	0	1	0	0	0	1
10	2	1	1	4	4		32	8	1	2	1	1		1	1	5	0	2	0	30	1	0	1	0	0	2	0	0	0	0	0	0	0	0	0	0	0	0	0	0	0	0	0		1
10	3	0	1	4	4		54	8	0	0	1	1		1	2	5	0	4	0	22	1	0	4	0	1	0	0	3	3	1	1	2	0	0	0	1	0	0	0	1	0	0	0	1			1
11	8	0	4	4	4		31	2	1	2	1	1	19	1	2	1	2	4	3	21	1	0	2	0	1	1	0	1	1	0	0	1	0	0	0	1	1	0	0	1	0	0	0			1	1		1
1	2	1	1	4	4		49	7	1	2	1	1	30	1	2	3	0	3	0	31	2	0	1	0	0	0	0	1	0	0	0	1	0	0	0	2	2	0	0	1	0	0	0			1
1	1	1	1	4	4		52	8	1	2	1	1	27	1	1	2	0	2	0	27	1	0	5	0	0	0	0	0	1	0	3	2	0	1	0	0	1	0	0	1	0	0	0	1
1	8	0	5	4	4		18	8	1	3	0	0	0	0	2	2	0	2	0		0	0	0	0	0	0	0	0	0	0	1	3	0	0	0	0	0	0	0	2	1	0	0	1					1
10	2	1	3	4	4		24	8	1	3	1	1		1	1	3	0	3	0	20	0	0	1	0	0	1	0	0	0	0	0	1	0	0	0	0	0	0	0	1	0	1	0			1
1	1	0	1	4	4		40	8	0	0	1	2	15	2	2	1	0	4	2	15	5	0	2	0	0	0	0	0	0	0	0	2	0	0	0	0	2	0	1	0	0	0	0	1		1
10	3	1	1	4	4		45	5	0	0	1	1	21	1	2	8	1	1	1	25	6	0	2	0	0	2	0	0	1	0	0	1	0	0	0	0	0	0	0	1	1	0	0			1
11	2	0	4	4	4		45	8	1	2	1	1	20	1	2	5	0	3	1	22	4	0	2	0	0	0	0	0	0	0	0	1	0	0	0	2	2	0	0	1	0	0	0						1
1	3	0	1	4	4		66	2	0	0	1	1		1	1	3	0	3	1		4	1	3	0	0	7	7	1	2	0	0	0	0	0	0	1	1	0	0	1	1	1	1			1
10	1	0	1	4	4		29	8	1	6	1	1	25	1	1	3	0	3	0	25	1	0	1	0	0	2	0	0	0	0	0	1	0	0	0	0	1	0	0	1	0	0	0			1	1	1
11	2	0	1	4	4		62	2	0	0	0	0	0	0	3	0	2	1	1	18	3	1	3	0	0	0	0	0	0	0	0	1	0	0	0	0	0	0	0	0	0	0	0						1
1	1	0	1	4	4		35	8	1	2	1	1	17	1	2	0	0	7	0	18	1	0	3	1	1	1	0	0	1	0	1	1	0	0	0	0	0	0	1	2	0	0	0	1
11	2	1	1	4	4		55	2	1	2	1	1	22	1	1	2	0	3	0	23	4	0	2	0	0	0	0	0	0	0	0	1	0	0	0	1	1	0	0	1	0	0	0						1
1	2	1	1	4	4		57	8	0	0	1	2	30	2	2	2	1	2	1	31	4	0	8	0	0	1	1	1	1	2	2	2	2	0	0	0	0	1	0	2	0	1	0	1
10	2	1	1	4	4		26	2	1	2	1	2		2	2	2	0	1	0	26	6	0	7	1	0	3	0	1	1	0	0	2	0	0	0	1	1	2	0	1	0	0	0		1
10	2	0	4	4	4		20	8	1	3	1	1		1	3	3	0	2	0	14	1	0	1	0	0	2	0	0	0	0	0	1	0	0	0	0	0	0	0	1	0	0	0	1
1	3	1	1	4	4		36	3	1	1	1	1	25	1	1	6	0	1	0	22	1	0	1	0	1	2	1	1	1	0	0	0	0	0	0	0	0	0	0	0	0	0	0			1
10	2	1	1	4	4		48	8	1	1	1	3		3	2	6	0	2	0	22	5	0	5	0	0	5	0	0	0	0	0	1	0	0	0	3	0	0	0	1	0	0	0				1
11	2	1	1	4	4		56	8	1	2	1	1	23	1	1	7	0	2	0	22	4	0	2	0	0	0	0	1	1	0	0	1	0	0	0	0	0	0	0	1	0	0	0						1
1	1	0	1	4	4		80	8	1	1	3	1	10	0	2	3	0	2	2	17	2	2	4	2	1	2	0	0	0	0	0	0	0	1	0	0	0	0	0	0	0	0	0			1		1
1	2	0	1	4	4		35	2	1	2	1	1		1	1	2	0	1	0	25	1	0	1	0	0	1	0	1	1	0	0	1	0	0	0	0	0	0	0	0	0	0	0	1
11	3	0	1	4	4		28	2	1	1	1	1	18	1	3	0	2	1	0	19	0	0	3	0	0	0	0	2	2	0	0	2	0	1	0	0	0	0	0	1	0	0	0	1			1		1
10	2	0	4	4	4		45	8	1	1	2	1	22	1	2	6	0	1	0	28	3	0	1	0	0	2	0	0	0	0	0	1	0	0	0	2	2	0	0	0	0	0	0	1	1
1	3	1	1	4	4		45	8	1	3	1	1	32	1	1	3	0	1	0	34	5	0	2	0	0	7	7	1	1	1	1	0	0	0	0	0	0	0	0	5	5	0	0			1
1	8	0	4	4			63	8	0	0	3	1		0	2	5	0	2	1	18	3	0	1	0	0	1	1	1	1	1	0	1	0	0	0	1	1	1	1	0	0	0	0			1	1
10	1	0	1	4	4		38	8	1	2	1	1		1	1	1	0	5	0	23	4	0	2	0	0	2	0	0	2	0	0	1	0	0	0	0	1	0	3	2	0	0	0						1
1	2	0	1	4	4		34	2	1	1	1	1	30	1	2	2	1	2	0	18	3	0	0	0	0	0	0	0	0	0	0	1	0	0	0	3	0	0	0	1	0	0	0	1
11	3	0	1	4	4		90	6	0	0	1	1	20	1	1	3	3	3	0	22	4	1	5	0	0	0	0	0	0	0	0	0	0	1	1	0	0	0	0	0	0	0	0	1		1
11	1	0	5	4	4		18	2	1	2	0	0	0	0	2	3	0	1	0		0	0	0	0	0	2	0	0	2	0	0	2	0	0	0	0	1	0	0	2	0	0	0		1	1
10	8	0	4	4	4		19	2	1	2	1	1	10	1	2	1	0	4	0	15	1	0	0	0	0	1	0	0	0	0	0	1	0	0	1	0	0	0	0	1	0	0	0			1	1		1
1	1	1	1	4	4		35	8	0	0	1	1		1	2	4	0	0	0	25	1	0	2	0	0	3	0	0	2	0	0	4	0	1	0	0	1	0	0	3	0	0	0			1
1	3	0	4	4	4		25	8	1	1	1	1	18	1	2	3	2	5	2	18	1	0	1	0	0	0	0	0	1	0	0	1	0	0	0	0	1	0	0	1	0	0	0			1
10	1	1	1	4	4		48	8	0	0	1	2		2	2	4	0	4	1	30	6	0	2	0	0	1	0	0	1	0	0	1	0	0	0	0	0	0	1	3	0	0	0
11	2	1	1	4	4		28	2	1	2	1	1	24	1	2	4	0	2	0	25	2	0	1	0	0	2	0	0	0	0	0	1	0	0	0	1	1	0	0	1	0	0	0		1
11	1	1	1	4	4		60	8	0	0	1	2	39	2	1	1	0	2	0	41	4	0	6	0	0	0	0	0	1	0	0	4	0	0	0	0	0	0	0	2	0	0	0			1	1
1	2	1	4	4	4		27	8	1	2	1	1	25	1	1	2	0	3	0	26	0	0	1	0	0	1	0	0	0	0	0	1	0	0	0	0	0	0	0	1	0	0	0	1		1
11	2	0	4	4	4		37	2	1	2	1	1	19	1	2	2	0	3	0	19	3	0	2	0	0	0	0	1	1	0	0	1	0	0	0	2	2	0	0	1	0	0	0						1
1	3	0	1	4	4		35	6	1	1	1	1	22	1	2	2	0	6	0	22	1	0	2	0	0	0	0	0	2	0	0	2	0	1	0	0	1	0	0	1	0	0	0			1
1	3	0	1	4	4		70	2	0	0	1	1		1	2	0	4	1	0	25	2	3	2	3	0	0	0	0	0	0	0	1	0	1	0	0	0	0	0	1	0	0	0			1
1	2	0	1	4	4		54	8	0	0	1	1		6	3	2	0	2	0	20	2	2	2	0	0	0	0	0	0	1	1	1	1	1	0	0	0	0	0	2	0	0	0	1
11	8	0	4	4	4		76	8	0	0	3	1	28	1	2	2	1	4	0	30	2	0	3	1	1	0	0	0	0	0	0	1	0	1	0	0	0	0	0	0	0	0	0	1		1			1
1	8	1	1	4	4		43	8	1	2	1	1	25	1	2	4	0	3	0	30	1	0	1	0	0	2	2	0	1	0	0	1	0	1	0	0	1	0	0	1	0	1	0				1	1	1
1	1	1	1	4	4		56	8	1	0	1	2	30	2	3	1	0	1	1	30	9	0	3	0	0	1	0	0	0	0	1	2	0	0	0	1	0	0	1	8	0	1	0			1		1
1	2	0	1	4	4		55	8	1	2	3	1		2	2	3	1	3	0	18	5	0	2	0	0	0	0	0	0	1	1	4	1	1	0	0	0	2	1	2	0	0	0	1
11	3	0	1	4	4		60	2	0	0	1	1	22	1	1	4	1	2	1	23	5	0	3	0	0	2	0	0	0	0	0	1	0	0	0	9	0	0	0	4	0	0	0	1			1
1	2	0	1	4	4		55	8	0	0	1	1		2	1	1	0	1	0	20	3	0	5	0	0	0	0	2	2	0	0	2	0	0	0	0	0	0	0	0	0	0	0	1
10	8	1	1	4	4		25	2	1	4	1	1		1	2	4	3	3	0	24	0	0	1	0	0	1	0	0	0	0	0	1	0	0	0	0	0	0	0	1	0	0	0			1			1
10	8	0	1	4	4		52	2	0	0	1	1	10	2	2	0	5	4	0	20	4	1	3	0	0	5	2	1	0	1	1	2	0	0	0	2	2	0	0	1	0	0	0			1	1		1
11	3	0	1	4	4		26	8	1	1	1	1	20	1	1	2	0	6	0	21	1	0	4	0	1	2	0	2	2	0	0	1	0	0	0	1	1	0	0	1	1	0	0	1		1	1
10	2	0	1	4			45	8	1	1	2	1		1	2	5	0	1	0	22	1	0	1	0	0	2	0	0	0	0	0	1	0	0	0	2	2	0	0	0	0	0	0			1	1
11	8	1	1	4	4		52	2	1	2	1	1	18	1	2	2	2	3	0	22	4	0	2	1	0	0	0	2	2	1	1	1	0	1	0	0	0	1	1	1	0	0	0						1
1	3	1	1	4	4		56	3	1	1	1	2	27	2	1	0	0	1	0	27	8	0	5	0	0	13	13	2	2	3	3	1	0	1	0	2	2	6	6	0	0	0	0			1
1	1	1	5	4	4		18	8	1	2	0	0		0	3	1	0	2	0		0	0	0	0	0	1	0	0	0	0	2	1	0	1	0	0	0	0	1	1	0	0	0			1
11	3	0	1	4	4		17	2	1	0	1	1	17	1	2	5	0	4	0		0	0	0	0	0	0	0	0	0	0	0	0	0	0	0	0	0	0	0	1	0	0	0	1		1
10	1	0	1	4	4		19	8	1	3	1	1	19	1	1	2	0	3	0		0	0	0	0	0	0	0	0	0	0	0	1	0	0	0	0	0	0	0	1	0	0	0						1
1	3	0	1	4	4		78	2	0	0	1	2	10	2	1	1	2	1	3	17	0	3	1	1	0	0	0	0	0	0	0	0	0	1	0	0	0	0	0	1	0	0	0			1
1	1	1	1	4	4		64	9	1	2	1	2	23	2	2	3	1	4	1	27	8	0	5	0	0	2	0	0	0	0	1	3	0	0	0	0	2	0	1	6	0	0	0	1	1	1	1		1
1	3	0	1	4	4		39	8	1	1	1	1	10	1	2	2	1	7	1	20	2	0	3	0	0	0	0	0	0	0	1	1	0	1	0	0	0	0	0	1	0	0	0			1
1	1	0	1	4	4		44	8	0	0	1	1	18	1	2	2	0	1	0	24	5	0	2	0	0	0	0	0	1	0	1	3	0	1	0	0	0	0	1	0	0	0	0			1	1
11	8	0	4	4	4		22	8	1	2	1	1	18	1	2	1	0	5	0	22	2	0	0	0	0	0	10	1	1	0	0	1	0	0	0	1	1	0	0	1	0	1	0	1		1	1		1
10	8	0	1	4	4		35	2	1	2	1	1	19	2	1	1	0	4	0	19	2	0	4	0	0	4	3	0	0	2	2	4	0	1	0	2	2	0	0	1	0	0	0			1	1		1
1	1	1	1	4	4		48	8	0	0	1	1	25	1	2	1	0	2	0	32	3	1	5	0	1	1	0	0	3	0	1	1	0	1	0	0	0	0	1	2	0	0	0	1
1	3	0	1	4	4		64	8	1	1	3	1	10	0	2	3	0	2	0	18	4	0	3	0	0	0	0	1	0	0	0	1	0	0	0	0	0	0	0	1	0	0	0	1		1
10	8	0	1	4	4		42	2	0	0	3	1	21	3	1	6	0	2	0	21	6	0	2	0	1	2	0	1	0	0	0	6	0	1	0	1	1	1	1	2	0	0	0			1	1		1
1	2	1	1	4	4		41	7	1	3	1	1	35	1	2	1	0	5	0	36	1	0	2	0	0	1	0	1	1	0	0	1	0	0	0	1	1	0	0	1	0	0	0		1
10	8	1	1	4	4		67	2	0	0	1	2	28	2	2	4	2	2	1	28	2	1	6	0	1	7	2	0	0	0	0	2	0	0	0	0	1	1	0	1	0	1	0			1	1		1
1	3	1	1	4	4		65	9	0	0	1	1	25	1	3	3	0	1	0		3	0	4	0	1	7	4	1	1	1	1	2	0	0	0	1	1	2	2	1	0	0	0			1
10	1	0	4	4	4		26	8	1	2	1	1		2	3	3	1	4	0	18	2	0	0	0	1	7	2	1	1	0	0	2	0	0	0	0	0	0	0	1	0	0	0			1
1	1	0	1	4	4		38	8	0	0	1	1	20	1	2	5	0	2	0	22	2	0	3	0	0	1	0	0	2	0	0	1	0	1	0	0	1	0	1	1	0	0	0	1
11	3	0	1	4	4		23	6	1	1	1	1	19	1	1	5	0	1	0	20	0	0	2	0	0	0	0	0	0	0	0	1	1	0	0	0	0	0	0	1	1	0	0	1		1
11	1	0	5		4		18	2	1	2	0	0	0	0	2	3	0	1	0		0	0	0	0	0	2	0	0	2	0	0	2	0	0	0	0	1	0	0	2	0	0	0			1	1
11	1	1	1		1		54	2	1	1	1	1	27	1	2	3	0	3	0	28	4	0	3	0	0	3	0	0	0	0	0	2	0	0	0	0	2	0	0	2	0	0	0				1
11	1	0	4	3	3	murangi	25	10	1	3	1	1	23	1	2	3	1	6	0	25	1	0	0	0	0	1	0	0	0	0	0	1	0	0	0	0	0	0	0	1	0	0	0			1			1
11	1	0	4	3	3	Murangi	21	10	1	2	1	1	20	1	2	3	0	2	0	20	1	0	0	0	0	1	0	0	0	0	0	19	0	0	0	0	0	0	0	1	0	0	0	1		1	1		1
11	8	0	4	3	3	iraq	37	2	0	1	1	1	16	1	1	4	0	3	0	16	5	0	2	1	0	5	3	0	0	1	1	1	0	0	0	5	3	1	1	1	0	0	0	1		1	1		1
6	7	1	1	3	3	muha	45	2	1	2	1	1	35	1	3	6	0	4	1	35	2	0	1	0	0	0	0	1	1	0	0	1	0	0	0	2	2	0	0	1	0	0	0	1					1
1	8	1	1	3	3		95	2	0	0	1	2	25	2	2	0	5	0	1	25	5	1	9	0	0	0	0	0	0	0	0	3	1	0	0	0	0	0	0	1	1	1	0		1	1		1	1
8	4	0	4	3	3	meru	29	8	1	2	1	1	16	1	1	3	0	1	0	17	1	0	3	1	1	2	0	1	1	0	0	1	0	0	0	1	1	0	0	1	0	0	0						1
11	2	0	4	3	3	mbulu	22	2	1	2	1	1	17	1	2	3	0	2	0	18	2	0	1	0	0	2	0	1	1	0	0	1	0	0	0	0	0	0	0	1	0	0	0						1
10	3	0	1	3	3	Mmeru	55	2	1	2	1	1	22	2	1	1	0	3	0	22	1	0	4	0	0	0	0	0	0	4	0	1	0	0	0	0	0	1	0	1	1	0	0			1	1
1	2	0	1	3	3	meru	59	8	1	2	1	1	18	1	2	4	0	5	2	18	3	0	2	0	0	1	0	0	0	0	0	1	0	0	0	2	2	0	0	0	0	0	0	1
11	8	0	4	3	3	Nyaturu	21	2	1	3	1	1	20	1	2	2	0	5	0	21	0	0	1	0	0	1	0	0	0	0	0	1	0	0	0	0	0	0	0	1	0	0	0			1	1		1
3	1	0	1	3	3	mwirak	36	8	1	2	1	1	30	1	1	2	0	4	0	25	0	0	2	0	1	1	0	0	1	0	1	4	0	0	0	0	0	0	0	1	0	0	0	1
11	3	1	1	3	3	Muirak	55	6	1	1	1	1	30	1	2	2	3	0	1	32	2	0	3	0	0	0	0	3	3	0	0	1	0	0	0	2	2	0	0	1	0	0	0			1
[truncated: 739 more columns]
